# Supplementary material for: Altered Disrupted-in-Schizophrenia-1 Function Affects the Development of Cortical Parvalbumin Interneurons by an Indirect Mechanism
Source: PLoS One. 2016 May 31;11(5):e0156082. doi: 10.1371/journal.pone.0156082 (PMC4886955; doi:10.1371/journal.pone.0156082)
Supplement: S1 Minimal Data Set — (XLSX) [file pone.0156082.s001.xlsx]

## Sheet: ENU mutants PV
PV/DAPI [%] - distribution and proportion in the counted region
WT											L100P+/-							L100P+/+									WT											Q31l+/-							Q31l+/+
fSSp
layer											layer							layer									layer											layer							layer
I	0	0	0	0	1.51515	2.27273	0	0			I	0	0	0	0			I	0	0	0	1.07914					I	0	0	0	0	0	0	0				I	0	0	0				I	0	0	0.867052	0
II-III	2.53036	1.21457	2.63158	1.51822	2.02429	2.22672	1.417	0.809717			II-III	1.25	2.875	2.875	0.75			II-III	0.622407	1.24481	0.871369	2.11618					II-III	2.04701	2.04701	6.48218	1.70584	3.63912	2.27445	3.86657				II-III	1.25261	1.9833	1.87891				II-III	0.89153	4.01189	3.67756	1.67162
IV	6.97674	4.15921	6.3059	6.70841	5.63506	4.83005	6.03757	7.11091			IV	4.09768	5.96026	4.71854	3.72517			IV	3.08544	2.8481	4.50949	4.03481					IV	4.33594	3.28125	5.15625	3.75	3.86719	4.45312	6.09375				IV	4.33213	3.3574	5.52347				IV	4.44618	6.20125	5.61622	4.68019
V	9.13706	8.12183	4.31472	4.06091	5.20305	5.32995	5.71066	3.93401			V	6.38298	8.34697	6.01473	3.43699			V	4.70588	4.94118	3.88235	3.64706					V	4.86177	2.85987	5.43375	7.57865	7.43565	3.86082	4.86177				V	4.50346	4.61894	5.6582				V	4.75059	5.93824	4.27553	2.96912
VI	3.93891	2.2508	2.09003	1.60772	2.17042	1.04502	2.73312	1.84887			VI	2.38971	2.11397	1.74632	0.735294			VI	1.51676	2.23523	1.51676	2.07557					VI	1.40962	1.49254	1.3267	2.98507	2.81924	1.40962	1.49254				VI	1.6811	1.60469	1.83393				VI	1.18711	1.78067	2.45902	1.69587
total	5.0804	3.46391	3.41259	3.00205	3.38693	2.97639	3.54088	2.95074			total	3.35552	4.49251	3.57737	1.99667			total	2.34294	2.70739	2.52516	2.83756					sum	2.82215	2.23642	4.12673	3.62087	4.02023	2.71565	3.67412				sum	2.70767	2.65974	3.40256				sum	2.57158	4.11452	3.78022	2.57158
SSp
layer											layer							layer									layer
I	0	0	0	0	0	0	0	0			I	0	0	0	0			I	0	0	0	0					I	0	0.681818	0	0	0	0	0				I	0	0	0				I	0	0	0	0
II-III	2.90698	3.00388	2.42248	1.93798	1.74419	1.93798	1.25969	1.74419			II-III	0.918993	1.22532	1.32743	0.408441			II-III	0.237718	0.475436	0.832013	1.66403					II-III	2.18094	0.484653	3.63489	1.81745	2.18094	0.848142	1.69628				II-III	1.75667	1.56148	2.24463				II-III	2.44626	2.11268	1.00074	1.11193
IV	3.34158	5.32178	5.69307	4.45545	4.57921	4.57921	4.08416	2.72277			IV	3.21593	3.67534	2.41194	4.01991			IV	2.21893	2.77367	2.10799	2.32988					IV	2.7381	2.02381	3.92857	4.7619	3.33333	3.57143	3.21429				IV	4.06272	4.16964	2.67284				IV	2.75832	3.67776	4.5972	1.57618
V	7.21262	4.50789	4.73328	3.49361	3.83171	4.39519	3.38092	3.15552			V	4.59874	6.08656	5.41028	4.86925			V	1.10865	5.54324	1.33038	2.54989					V	3.47167	2.63368	4.54908	2.75339	3.95052	2.03512	4.18994				V	4.84988	4.27252	3.57968				V	1.74419	6.35382	4.23588	2.11794
VI	2.3741	2.3741	1.29496	1.22302	1.94245	2.3741	2.30216	1.94245			VI	2.50432	1.20898	0.518135	0.949914			VI	0.992282	1.57111	1.81918	1.73649					VI	1.15112	0.79693	1.8595	1.50531	2.47934	1.15112	1.06257				VI	1.65049	2.3301	0.970874				VI	0.439367	1.93322	1.14236	0.966608
total	3.5753	3.41278	3.04132	2.41449	2.69308	2.99489	2.50735	2.20554			total	2.5871	2.66471	2.06968	2.22491			total	1.09872	2.44714	1.49825	1.9727					sum	2.19771	1.40335	3.23036	2.51545	2.83319	1.77405	2.3301				sum	2.89916	2.92437	2.2437				sum	1.66369	3.22004	2.44186	1.34168
vAUD
layer											layer							layer									layer											layer							layer
I	0	0	0	0	0	0	0	0			I	0	0	0	0			I	0	0	0	0					I	0	0	0	0	0	0	0.742574				I	0	0	0				I	0	0	0	0
II-III	3.16699	0.287908	0.431862	0.71977	1.29559	1.8714	0.71977	1.15163			II-III	0.530504	0.66313	0.795756	0.530504			II-III	0.515907	0.902837	0.773861	1.28977					II-III	0	0.150602	2.25904	1.35542	1.35542	1.20482	1.20482				II-III	0.261324	1.69861	0.783972				II-III	1.11111	1.48148	0.246914	1.60494
IV	5.84958	3.1337	3.96936	5.84958	7.10306	3.76045	5.01393	5.01393			IV	2.05832	3.85935	2.83019	0.25729			IV	2.5	2.5	2.85714	2.32143					IV	3.94737	0.986842	5.13158	3.55263	3.75	1.38158	3.75				IV	1.59292	5.30973	3.18584				IV	2.3166	2.12355	1.1583	4.44015
V	5.40254	3.81356	2.70127	2.70127	3.17797	3.97246	2.86017	2.54237			V	0.545951	1.91083	1.63785	1.0919			V	2.19101	1.85393	1.85393	1.34831					V	0.568182	1.42045	2.84091	1.13636	2.13068	0.994318	1.5625				V	1.0826	1.0826	1.68404				V	2.45902	3.9959	1.53689	4.61066
VI	1.3965	1.2322	1.56079	0.821468	1.15005	1.56079	0.492881	1.06791			VI	1.95599	1.46699	0.733496	0.488998			VI	1.41361	1.80628	1.33508	0.471204					VI	0.581771	1.16354	0.581771	0.775695	1.06658	0.484809	0.969619				VI	0.323974	0.75594	0.215983				VI	0.256849	0.856164	0.256849	0.684932
total	3.18947	1.76842	1.83158	1.89474	2.43158	2.36842	1.67368	1.92632			total	1.12228	1.61328	1.2275	0.596212			total	1.48635	1.66835	1.51668	1.12235					sum	0.986626	0.920851	2.20346	1.41416	1.77593	0.887963	1.61149				sum	0.659341	1.61538	1.12088				sum	1.21877	1.79768	0.639854	2.25472
Vis
layer											layer							layer									layer											layer							layer
I	0	0	0								I	0	0	0	0			I	0	0	0						I	0	0	0	0							I	0	0	0				I	0	0.714286	0	0
II-III	2.78121	0.741656	0.741656								II-III	1.38568	1.7321	2.42494	0.692841			II-III	2.79156	1.86104	1.48883						II-III	3.57548	2.04313	1.36209	2.21339							II-III	1.70455	1.27841	2.84091				II-III	2.19561	3.59281	3.59281	3.19361
IV	4.90342	4.23477	5.79495								IV	3.85779	6.35401	3.85779	3.63086			IV	3.44333	2.7977	2.15208						IV	5.73879	4.94723	5.34301	3.95778							IV	6.62043	6.62043	5.67465				IV	4.33884	5.3719	4.54545	1.65289
V	7.06967	6.14754	5.84016								V	4.15335	4.47284	3.67412	3.83387			V	4.67532	5.06494	3.8961						V	6.54362	5.20134	5.87248	3.69128							V	4.51436	3.69357	3.07798				V	4.52675	4.93827	5.76132	6.99588
VI	1.66052	2.9059	2.49077								VI	1.60714	2.14286	1.78571	1.07143			VI	1.20275	1.54639	1.37457						VI	1.69753	2.62346	1.23457	2.00617							VI	1.58654	1.15385	0.865385				VI	1.63934	0.728597	2.00364	2.18579
total	3.83065	3.3871	3.46774								total	2.5503	3.31539	2.72032	2.12525			total	2.7836	2.60401	2.06525						sum	4.08831	3.47506	3.18888	2.78005							sum	3.15623	2.7617	2.80116				sum	2.91667	3.37963	3.65741	3.24074
WT											L100P +/-							L100P +/+
MPFC	1.39545	0.890378	1.13417								MPFC	1.40831	1.38526	0.867531	1.8754			MPFC	1.44213	1.55416	0.849226	0.849087	1.09567
[truncated: 5 more columns]

## Sheet: ENU mutants GAD67
GAD67/DAPI [%] - distribution and proportion in the counted region
WT								L100P+/-							L100P+/+							WT							Q31l+/-						Q31l+/+
																						layer							layer						layer
fSSp
layer								layer							layer							layer							layer						layer
I	21.2121	19.697	15.1515	22.7273	21.9697			I	28.5714	18.3673	14.2857	22.449			I	19.4245	20.5036	14.0288				I	26.2712	15.2542		27.1186			I	20.4545	25.5682	8.52273			I	15.6069	13.0058	17.341
II-III	7.99595	9.10931	6.88259	10.6275	5.26316			II-III	4.5	7	11.75	5.5			II-III	11.5768	7.84232	9.83402				II-III	11.5997	9.66641		10.0076			II-III	7.93319	8.5595	8.76827			II-III	10.9212	8.02377	10.6984
IV	6.97674	7.51342	7.37925	9.12343	8.45259			IV	10.1821	4.22185	7.45033	8.9404			IV	8.30696	6.05222	6.28956				IV	5.74219	6.09375		5.625			IV	5.63177	7.58123	5.63177			IV	4.9142	6.43526	5.85023
V	12.9442	14.0863	5.83756	11.802	8.50254			V	10.0655	11.0475	9.32897	10.5565			V	10.1176	9.64706	6.35294				V	10.5815	9.29457		13.2984			V	10.3926	10.1617	9.23788			V	11.1639	11.639	10.4513
VI	4.82315	2.89389	6.18971	5.22508	5.62701			VI	5.88235	6.61765	4.41176	4.59559			VI	4.55029	6.86535	2.55455				VI	4.31177	4.31177		5.97015			VI	3.82068	3.97351	3.82068			VI	4.57886	4.74845	4.91803
total	8.2364	8.18508	6.82518	9.26274	7.21006			total	7.37659	7.54298	7.79257	8.23627			total	8.43457	7.83582	6.01354				total	8.09372	7.02875	9.47817	8.87913			total	6.66134	7.71565	6.11022			total	7.57329	7.36756	7.2647	8.56335
SSp
layer								layer							layer							layer							layer						layer
I	13.6842	7.36842	11.5789	23.6842	13.1579			I	16.9492	18.6441	22.0339	18.6441			I	12.6106	14.6018	14.6018				I	17.7273	23.1818	34.7727	19.7727			I	17.1687	21.6867	14.4578			I	15.9574	23.1383	27.9255	13.5638
II-III	8.72093	5.42636	9.98062	7.84884	8.33333			II-III	6.53506	6.12662	7.14772	9.18993			II-III	10.4596	7.2504	9.50872				II-III	8.2391	11.6317	10.1777	10.5412			II-III	6.34353	6.83149	6.24593			II-III	10.897	11.2305	9.78503	10.897
IV	6.31188	3.21782	8.66337	2.9703	7.17822			IV	5.97243	4.13476	3.67534	6.20214			IV	10.2071	8.65385	5.54734				IV	5	4.52381	7.02381	8.57143			IV	4.59729	5.34569	8.5531			IV	8.80035	7.55254	7.48687	10.2452
V	8.33959	6.19835	8.2269	9.35387	9.46657			V	7.57439	10.2795	7.30388	7.30388			V	9.20177	9.4235	9.31264				V	11.7318	10.7741	10.8939	8.20032			V	10.3926	9.69977	9.00693			V	12.2093	12.3962	11.9601	11.8355
VI	2.23022	4.31655	4.31655	4.89209	3.59712			VI	1.72712	3.79965	4.14508	3.28152			VI	4.38258	3.72106	5.78831				VI	3.36482	3.54191	6.19835	5.0915			VI	6.31068	7.96117	3.30097			VI	6.15114	5.1406	3.95431	5.27241
total	6.31481	4.89862	7.61492	6.98808	7.03451			total	5.66575	5.89859	5.95033	7.34736			total	8.36524	7.26652	7.64109				total	7.12268	8.10238	9.33363	8.40688			total	7.53782	7.81513	6.35294			total	8.13059	8.03667	7.68784	8.11717
vAUD
layer								layer							layer							layer							layer						layer
I	19.0909	20.4545	16.3636	18.4091	12.2727			I	13.9241	17.7215	7.59494	16.4557			I	49.6479	26.4085	27.4648				I	18.5644	16.3366	19.3069	10.7673			I	17.9104	13.4328	13.4328			I	17.734	18.4729	15.5172	25.1232
II-III	8.78119	9.93282	7.62956	9.35701	5.47025			II-III	8.22281	7.95756	6.89655	7.1618			II-III	8.77042	11.35	7.60963				II-III	8.28313	11.1446	9.18675	10.1657			II-III	7.05575	7.31707	4.44251			II-III	9.25926	8.64198	7.90123	8.51852
IV	12.7437	12.9526	7.31198	6.26741	7.93872			IV	14.9228	16.9811	4.11664	7.7187			IV	10.4464	8.21429	6.42857				IV	8.28947	2.76316	9.96711	6.11842			IV	13.8053	10.0885	9.02655			IV	7.52896	8.49421	8.88031	9.26641
V	13.0297	11.4407	12.3941	7.62712	10.3284			V	6.55141	7.91629	11.465	7.64331			V	9.26966	6.23596	8.93258				V	7.95455	10.7955	9.65909	8.66477			V	6.97674	10.1043	7.21732			V	11.0656	10.6814	10.6045	9.83607
VI	5.83242	2.6287	4.51807	5.75027	5.50383			VI	7.09046	8.55746	7.82396	9.29095			VI	4.39791	4.31937	4.86911				VI	7.07822	6.59341	6.59341	4.99354			VI	8.20734	7.99136	4.10367			VI	6.59247	5.60788	6.50685	5.90753
total	9.56842	8.36842	7.73684	7.57895	7.13684			total	8.34697	9.50433	8.48726	8.27683			total	8.62993	7.61375	7.15875				total	8.35343	7.94234	8.60009	7.86012			total	8.63736	8.9011	6.06593			total	8.37904	8.21146	7.70871	7.9677
Vis
layer								layer							layer							layer							layer						layer
I	21.9101	25.2809	21.9101	19.382				I	25.5605	24.2152	13.4529	25.5605			I	23.0769	17.6923	20				I	14.6341	14.6341	12.8049	11.8902			I	9.89011	13.1868	13.1868			I	5.71429	12.8571	7.14286	8.57143	24.2857
II-III	12.2373	12.7936	8.15822	7.60198				II-III	11.0855	4.50346	7.96767	9.00693			II-III	8.7469	12.0968	8.933				II-III	10.3859	10.3859	8.68331	10.5562			II-III	6.39205	9.09091	8.52273			II-III	12.3752	13.3733	7.98403	7.78443	9.58084
IV	11.1441	10.2526	4.45765	3.789				IV	12.2542	2.72315	4.08472	8.6233			IV	10.1148	7.53228	8.17791				IV	11.8734	11.8734	9.89446	10.686			IV	7.5662	9.45776	4.53972			IV	10.3306	10.9504	11.9835	5.57851	12.8099
V	9.83607	9.52869	5.53279	7.06967				V	7.98722	8.94569	9.58466	13.099			V	9.35065	11.4935	9.74026				V	9.22819	9.22819	11.745	10.2349			V	10.0547	13.1327	12.3119			V	13.5802	14.8148	13.1687	7.81893	8.64198
VI	4.7048	2.76753	2.49077	3.18266				VI	1.07143	2.14286	6.07143	7.5			VI	2.4055	5.6701	3.43643				VI	4.78395	4.78395	5.40123	8.48765			VI	3.89423	6.34615	5.48077			VI	11.6576	10.5647	10.2004	4.73588	8.01457
total	9.67742	9.15323	5.80645	6.04839				total	7.26835	5.86568	7.99093	9.90366			total	8.35079	9.6528	8.17121				total	9.28046	7.19542	9.07604	10.5887			total	6.94371	9.38979	7.65387			total	10.0926	12.8704	10.0463	6.57407	10.2315

## Sheet: ENU mutants CLR
proportion of CLR+ cells presented as #CLR+/#DAPI [%]
WT								L100P+/-						L100P+/+							WT								Q31l+/-						Q31l+/+
fSSp																					fSSp		1.57082	0.825346	0.692226	0.905218			total	0.982428	1.38978	1.03035			total	0.565747	1.08006	0.951483	0.720041
total	1.15464	0.821074	0.949367	0.89805	1.00068			total	1.19246	1.29518	1.31065			total	1.09337	1.04131	1.09337				total
SSp																					SSp
total	1.36976	1.67157	0.766135	0.812568	0.766135			total	1.13832	0.983098	1.7851			total	1.24854	0.998835	0.499417				total		1.27096	1.03266	1.00618	1.05914			total	1.03361	1.66387	1.38655			total	1.10018	0.912343	0.992844	1.18068
vAUD																					vAUD
total	1.70526	1.26316	1.23158	1.48421	1.10526			total	1.473	1.82371	1.33271			total	1.42568	0.758342	0.758342				total		1.47994	1.71015	1.08529	1.67726			total	1.48352	1.71429	1.84615			total	1.09689	1.03595	1.34065	1.64534
Vis																					Vis
total	3.22581	2.17742	1.93548	2.21774				total	1.82771	2.46529	2.5928			total	3.00808	2.51422	2.60401				total		2.57563	2.1668	2.57563	2.33034	2.45298		total	2.52499	2.84061	2.56444			total	2.68519	3.93519	2.31481	2.26852	2.59259

## Sheet: ENU mutants STT
proportion of STT+ cells presented as #STT+/#DAPI [%]
WT																					WT										Q31l+/-						Q31l+/+
fSSp																					fSSp
total	2.74547	3.92576	2.74547	3.07903	3.54088			total	3.10593	2.74096	2.39822			total	3.17598	3.69663	2.6293				total	2.47604	2.28967	2.71565	2.9819	2.82215	2.71565	3.22151			total	2.51597	2.58786	2.20447			total	2.41728	3.90879	2.10869	3.06017	2.59729	2.75159	2.80302	2.21155
SSp																					SSp
total	2.66987	2.80916	3.04132	2.69308	1.99659			total	2.94929	2.27665	1.65574			total	2.24738	2.77177	2.72182				total	2.40953	2.35658	2.40953	2.64784	2.09179	2.40953	3.09797			total	2.59664	1.66387	2.36975			total	2.22719	2.57603	2.46869	2.09302	2.20036	2.57603	2.33453	1.63685
vAUD																					vAUD
total	4.27895	3.31579	3.72632	3.82105	3.75789			total	3.5422	3.01613	1.99906			total	3.09403	3.2457	3.00303				total	3.22298	3.38742	2.82833	2.00614	2.76255	2.79544	3.38742			total	2.6044	2.50549	3.16484			total	2.46801	2.52895	2.16332	2.49848	2.65082	2.80317	2.40707	1.91956
Vis																					Vis
total	2.54032	2.98387	2.05645					total	2.89034	3.4429	3.35789			total	3.59174	2.87339	3.23257				total	2.20769	2.33034	2.73917	2.73917	1.79886	2.53475				total	3.03787	2.28827	2.7617			total	2.59259	2.77778	2.68519	2.59259	3.10185

## Sheet: I.U.E. GFP relative distributio
GFP+ cells relative distribution after in utero electroporation
fSSp	IRES GFP								WT Disc1										Disc1-100P
cortical layer
IV	0	0	0	0				IV	0	0	0	0	0.654402	0.524047	0			IV	0	0	0	0	0	0	0	0	1.36417	0
V	0	0	0	0				V	7.94203	0	0	0	0.957878	0.770608	1.37842			V	0.988543	0	0	0	0	1.02445	1.0301	0	0	0
IV	44.1344	12.7854	37.8701	41.8561				IV	33.9115	52.4634	47.9074	62.0109	18.5899	26.0131	27.3188			IV	34.6192	6.50701	2.1162	28.6502	47.689	33.4497	43.637	33.6383	21.155	48.3651
II/III	55.8656	81.3191	62.1299	58.1439				II/III	58.1465	41.8528	52.0926	37.9891	73.9273	67.0009	69.3238			II/III	64.3922	93.493	97.8838	69.011	52.311	58.4636	55.3329	57.7938	72.562	51.6349
I	0	5.89548	0	0				I	0	5.6838	0	0	5.87051	5.69133	1.979			I	0	0	0	2.33882	0	7.06221	0	8.56791	4.9189	0
SSp
cortical layer
VI	0	0.613981	0	0.82026	0			VI	0	0.842639	0	0	0	0	0			VI	0	0	1.85828	1.32632	0	0	0	0	0.926756
V	2.87946	0.846371	0.864391	1.46959	2.48701			V	4.30687	8.24965	2.77539	1.38222	3.04286	0	0			V	0	0.69944	9.07323	0	1.65277	0.552378	0	0	1.82906
IV	64.36	66.5794	66.8765	27.1942	28.5654			IV	61.2291	54.9223	62.7244	64.4725	78.3263	53.5646	42.7479			IV	14.1152	28.8904	27.6634	35.2138	38.9827	67.0628	41.7389	54.2311	44.2631
II/III	32.7606	31.9602	32.2591	70.5159	68.9476			II/III	34.4641	35.0224	34.5002	34.1453	18.6309	44.4875	57.2521			II/III	85.8848	69.0339	61.4051	60.3464	50.0982	28.4129	44.1231	42.4754	49.0863
I	0	0	0	0	0			I	0	0.963017	0	0	0	1.94797	0			I	0	1.37626	0	3.11353	9.26639	3.97187	14.138	3.29355	3.89481
vAUD
cortical layer
IV	0	0	0					IV	0	0	0							IV	13.0435	0	0	0	0	0
V	1.86916	0	0					V	1.85185	0	0							V	17.3913	0	0	0	0	2.22222
IV	23.3645	0	3.0303					IV	1.85185	0	0							IV	37.8882	2.08333	0	0	0	0
II/III	71.9626	100	96.9697					II/III	96.2963	100	100							II/III	31.0559	97.9167	91.8367	96.875	100	88.8889
I	2.80374	0	0					I	0	4.16667	0							I	0.621118	0	8.16327	3.125	0	8.88889
Vis
cortical layer
IV	0	0	0					IV	0	0	0							IV	0	0	0	0	0	0
V	0.669291	1.63219	3.01695					V	0.590161	1.33213	4.76991							V	2.06224	0	0	0	3.27143	2.91671
IV	51.3471	53.1818	54.2854					IV	38.37	43.1727	47.8562							IV	20.723	51.3472	30.226	40.0369	23.7556	52.5209
II/III	46.9056	45.186	42.6976					II/III	59.3875	52.0665	47.3739							II/III	70.4945	48.6528	69.774	59.9631	69.7561	41.8722
I	1.07796	0	0					I	1.65233	3.42865	0							I	6.72024	0	0	0	3.21691	2.69014

## Sheet: total PV+ cells post electrop.
total #PV+ cells/mm^2 in electroporated regions and those contralateral to them
ipsilateral
cortical region	IRES GFP								WT Disc1										Disc1-100P
fSSp	98.8016	106.046	93.1936	125.398				fSSp	116.9	119.934	109.102	141.312	117.608	117.431	154.993			fSSp	90.1203	101.108	110.88	59.9413	87.6177	97.3359	102.758	129.193	102.202	85.5362
SSp	111.602	98.2608	94.2399	88.8948	79.9717			SSp	164.136	134.494	156.891	125.824	119.931	151.759	94.3444			SSp	79.5787	95.7749	76.8512	92.349	100.008	92.5194	118.204	89.9295	106.299
vAud	67.5327	90.7477	86.8131					vAud	69.0373	128.582	100.64							vAud	72.5168	52.862	43.0587	64.7918	69.5049	65.9326
Vis	107.986	125.222	125.18					Vis	114.214	149.761	117.853							Vis	97.8282	90.7376	106.803	82.338	104.21	76.6687
RSA	71.4286	73.0337	80					RSA	98.8889	105.882	74.4444							RSA	106.667	66.3158	61.2717
contralateral
cortical region
fSSp	99.0718	131.148	102.867	132.951				fSSp	136.298	86.8396	108.504	158.478	133.793	130.247	112.356			fSSp	108.856	104.275	104.949	118.112	116.144	117.297	138.194	91.6919	120.995	116.49
SSp	109.009	108.04	92.5104	113.978	69.1354			SSp	143.07	146.363	120.733	123.444	122.194	151.998	115.401			SSp	108.081	86.2774	123.187	121.863	86.3065	104.713	129.207	103.868	96.528
vAud	39.397	73.0184	82.006					vAud	75.8865	70.6279	99.6375							vAud	64.5192	31.1753	84.0785	58.7965	73.6362	67.5173
Vis	84.8617	132.43	110.552					Vis	139.799	130.796	127.519							Vis	99.5938	86.7358	101.677	82.1584	96.8739	135.448

## Sheet: distribution of PV+ cells
density of PV+ cells/mm^2 across layers of SSp and Vis cortices in both ipsi and contralateral regions
SSp
ipsilateral
cortical layer	IRES GFP								WT Disc1										Disc1-100P
VI	106.229	72.6923	48.1983	60.175	71.7544			VI	133.009	105	118.355	101.249	42.5262	107.469	50.072			VI	84.3383	77.5811	59.8811	80.5417	63.0874	74.279	138.977	66.2573	77.2624
V	153.299	176.554	168.061	93.6247	190.588			V	283.867	215.691	246.604	230.306	229.377	275.997	135.869			V	138.292	118.786	113.37	208.285	170.525	125.165	165.05	151.016	206.851
IV	162.988	150.146	194.21	174.999	55.0708			IV	248.823	176.21	202.5	163.4	236.131	221.435	214.336			IV	65.5649	160.729	127.346	121.499	198.62	157.387	162.594	128.863	99.4471
II/III	87.9922	57.2557	50.2678	91.8908	41.0498			II/III	99.6914	127.522	134.41	73.2858	58.0877	98.5546	62.3072			II/III	53.9099	83.7431	64.5233	32.6612	46.41	71.0709	64.2216	49.7438	88.9621
I	0	0	0	0	0			I	19.5181	0	10.3185	0	0	0	0			I	0	0	0	0	0	8.57143	0	0	0
contralateral
VI	102.732	121.91	70.8597	90.7465	31.3954			VI	134.999	126.561	58.9086	141.396	125.517	178.511	70.9489			VI	93.5329	47.4144	75.9792	82.831	58.9091	83.7931	124.613	57.0673	75.9373
V	148.624	149.085	199.518	205.063	123.519			V	263.144	253.467	212.459	219.039	205.227	209.594	170.326			V	208.652	151.253	236.361	204.449	152.669	186.845	216.489	212.902	143.204
IV	165.714	191.196	127.731	196.8	75.1823			IV	214.772	188.372	195.882	157.766	193.579	184.832	232.04			IV	160.472	205.249	199.498	188.129	112.5	155.593	181.965	163.862	133.151
II/III	83.9043	49.4879	43.5735	57.3451	75.2814			II/III	91.4222	110.455	102.021	129.6	59.4205	107.999	52.4835			II/III	36.2478	8.22331	58.185	54.1126	59.5934	56.185	65.9877	54.6835	87.5671
I	0	0	0	0	0			I	10.7281	4.96926	0	0	0	0	0			I	0	0	0	0	0	0	0	0	0
Vis
ipsilateral
cortical layer	IRES GFP								WT Disc1										Disc1-100P
VI	66.336	72.8909	125.744					VI	113.285	141.09	88.268							VI	56.7515	38.2301	87.0561	71.4706	64.2562	37.0992
V	246.424	212.293	185.272					V	153.241	178.844	181.646							V	113.771	146.165	138.527	113.108	112.881	110.533
IV	155.049	197.634	196.203					IV	179.996	230.358	202.494							IV	210.125	195.824	180	112.154	172.8	118.743
II/III	63.4379	114.817	76.2353					II/III	67.068	144.766	81.8175							II/III	85.909	75.5685	93.2374	69.6774	128.842	77.3102
I	0	0	0					I	0	0	0							I	0	0	0	0	0	0
contralateral
VI	51.0236	105.811	108.969					VI	84.7925	79.0231	135.807							VI	69.0341	61.9673	90.7943	78.5976	94.7715	38.9189
V	135.707	151.299	155.102					V	224.306	213.156	171.245							V	126.305	121.154	151.048	117.265	130.073	196.364
IV	147.833	196.524	122.65					IV	163.353	176.256	235.338							IV	189.89	147.273	177.954	119.02	147.692	224
II/III	68.7273	150.788	123.261					II/III	140.138	118.898	57.8543							II/III	68.5714	72.6457	57.6	60.2977	77.5585	143.402
I	0	0	0					I	0	0	0							I	0	0	0	0	0	0
